# Supplementary material for: Multicenter Evaluation of Different Anti-Xa Assays and Diluted Russell’s Viper Venom Time in Ex Vivo Plasma Samples from Patients Treated with Rivaroxaban or Apixaban
Source: J Clin Med. 2025 Nov 21;14(23):8274. doi: 10.3390/jcm14238274 (PMC12692558; doi:10.3390/jcm14238274)
Supplement: Supplementary file 1 [file jcm-14-08274-s001.zip]

Archive with 1 entries (1 files):
- jcm-3959101-supplementary.pdf
